# Supplementary material for: S-Adenosylmethionine Increases the Sensitivity of Human Colorectal Cancer Cells to 5-Fluorouracil by Inhibiting P-Glycoprotein Expression and NF-κB Activation
Source: Int J Mol Sci. 2021 Aug 27;22(17):9286. doi: 10.3390/ijms22179286 (PMC8431578; doi:10.3390/ijms22179286)
Supplement: Supplementary file 1 [file ijms-22-09286-s001.zip]

Archive with 2 entries (2 files):
- ijms-1350836 supplementary.pdf
- ijms-1350836 supplementary.pptx
